# Supplementary material for: Inhibition of BRD4 Promotes Pexophagy by Increasing ROS and ATM Activation
Source: Cells. 2022 Sep 12;11(18):2839. doi: 10.3390/cells11182839 (PMC9497081; doi:10.3390/cells11182839)
Supplement: Supplementary file 1 [file cells-11-02839-s001.zip]

Archive with 1 entries (1 files):
- cells-1859745-supplementary.pdf
